# Supplementary material for: A Longitudinal Study of a Large Clinical Cohort of Patients with Lyme Disease and Tick-Borne Co-Infections Treated with Combination Antibiotics
Source: Microorganisms. 2023 Aug 24;11(9):2152. doi: 10.3390/microorganisms11092152 (PMC10536678; doi:10.3390/microorganisms11092152)
Supplement: Supplementary file 1 [file microorganisms-11-02152-s001.zip › Supplementary Table S1.xlsx]

## Sheet: Abx Tolerance
Study Number	Antibody-Positive	Returned for T1 follow-up	Antibiotic Duration by T1 (weeks)	Antibiotic Tolerance at T1	Returned for T2 follow-up	Antibiotic Duration by T2 (weeks)	Antibiotic Tolerance at T2	Date	Baseline Renal - Sodium	Baseline Renal - Potassium	Baseline Renal - Chloride	Baseline Renal - CO2 Total	Baseline Renal - Urea	Baseline Renal - Creatinine	Baseline Renal - Anion Gap	Baseline Renal - eGFR	Baseline Liver - Protein	Baseline Liver - Albumin	Baseline Liver - Globulin	Baseline Liver - Bilirubin	Baseline Liver - Alk Phos	Baseline Liver - ALT	Baseline Liver - GGT	Baseline AST	Date	Renal2 - Sodium	Renal2 - Potassium	Renal2 - Chloride	Renal2 - CO2 Total	Renal2 - Urea	Renal2 - Creatinine	Renal2 - Anion Gap	Renal2 - eGFR	Liver2 - Protein	Liver2 - Albumin	Liver2 - Globulin	Liver2 - Bilirubin	Liver2 - Alk Phos	Liver2 - ALT	Liver2 - GGT	Liver2 - AST	Date	Renal3 - Sodium	Renal3 - Potassium	Renal3 - Chloride	Renal3 - CO2 Total	Renal3 - Urea	Renal3 - Creatinine	Renal3 - Anion Gap
									Reference range 133-146 mmol/L	3.3-5.0 mmol/L	95-108 mmol/L	22-29 mmol/L	2.8-8.6 mmol/L	46-86 umol/L	6-16 mmol/L	ml/min/1.73m^2	65-83 g/L	35-50 g/L	26-39 g/L	5-24 umol/L	30-130 I.U./L	0-55 I.U./L	8-53 I.U./L	19-42 I.U./L		Reference range 133-146 mmol/L	3.3-5.0 mmol/L	95-108 mmol/L	22-29 mmol/L	2.8-8.6 mmol/L	46-86 umol/L	6-16 mmol/L	ml/min/1.73m^2	65-83 g/L	35-50 g/L	26-39 g/L	5-24 umol/L	30-130 I.U./L	0-55 I.U./L	8-53 I.U./L	19-42 I.U./L		Reference range 133-146 mmol/L	3.3-5.0 mmol/L	95-108 mmol/L	22-29 mmol/L	2.8-8.6 mmol/L	46-86 umol/L	6-16 mmol/L
1	Yes	Yes	8	A	Yes	16	A	2019-12-03	142	4.3	103	23	5.6	75	16	>60	81	45	36	6	22	24	11	36	2020-02-27	139	3.6	103	28 mmol/L	5.2	77	8	>60	77	42	35	4	25	17	10	33	2020-10-14	142	3.7	103	27	6.3	81	12
2	Yes	Yes	8	A				2019-12-03	145	4.4	108	24	5.3	81	13	>60	74	40	34	8	82	25	24	42	2020-02-03	142	4.3	109	27	5.7	80	6	>60	68	38	30	8	91	21	24	36
3	Yes	Yes	8	A				2019-12-03	140	3.6	107	22	3.4	68	11	>60	77	43	34	13	50	18	12	26	2020-02-04	137	3.8	106	29	4	62	2	>60	74	42	32	4	50	22	17	26
4		Yes	8	A	Yes	25	A	2019-12-04																	2020-02-03	137	4	105	26	4.5	53	6	>60	77	45	32	5	56	19	13	24	2020-07-21	139	4.4	105	30	3.4	54	4
5	Yes							2019-12-05	139	4	102	26	6.1	57	11	>60	76	44	32	8	106	32	104	30
6	Yes	Yes	7	A	Yes	40	A	2019-12-12	141	4	107	25	6	64	9	>60	73	41	32	8	69	38	37	36	2020-02-03	139	4.2	106	27	6.8	70	6	>60	74	42	32	4	69	18	24	21	2020-07-28	140	4.5	107	24	5	63	9
7		Yes	8	A	Yes	32	A	2019-12-17	140	3.7	105	27	3.7	63	8	>60	76	45	31	17	38	18	12	23	2020-02-24	138	3.5	103	30	3.6	67	5	>60	74	44	30	9	41	17	14	26	2020-09-17	138	3.7	101	31	4.6	66	6
8		Yes	8	A	Yes	40	A	2019-12-17	141	4.1	103	28	2.7	54	10	>60	72	44	28	8	53	20	13	23	2020-02-03	140	4.2	104	30	3.1	53	6	>60	71	44	27	11	53	10	10	19	2020-07-28	139	4.2	105	25	3.1	53	9
9		Yes	7	A	Yes	18	A	2019-12-12	141	4.1	106	26	2	54	9	>60	75	42	33	6	39	13	9	23	2020-03-19	140	3.6	104	31	1.9	62	5	>60	71	41	30	3	53	13	11	21
10		Yes	8		Yes	32	A	2019-12-19	NA								NA								2020-01-27	144	4.2	107	28	5	74	9	>60	75	41	34	4	77	16	14	26	2020-07-16	141	3.6	105	27	6.4	68	9
11		Yes	16	A	Yes	11	A	2019-12-19	142	4.3	105	29	4.7	84	8	>60	73	43	30	9	71	26	27	37	2020-02-20	143	4.2	105	31	7.1	88	7	>60	68	42	26	5	78	18	24	28	2020-07-23	142	4	107	25	5.3	84	10
12		Yes	8	A				2019-12-03	144	3.5	104	28	7.3	84	12	58	74	43	31	7	61	38	58	48	2020-02-24	139	3.7	102	28	6.2	76	9	>60	74	44	30	5	58	30	54	35
13	Yes	Yes	12	A	Yes	24	A	2020-01-09	140	4.3	103	26	4.4	60	11	>60	81	45	36	10	71	17	24	26																		2020-07-02	140	3.8	104	31	3.2	63	5
14	Yes	Yes	7	A	Yes	29	A	2020-01-09	142	3.3	109	26	3.1	72	7	>60	75	45	30	12	49	<6	14	23	2020-02-27	139	3.6	104	28	2.5	60	7	>60	71	44	27	6	53	9	12	19
15		Yes	6	A	Yes	44	A	2019-12-12	143	3.7	107	23	7.3	80	13	>60	75	42	33	15	79	45	46	39	2020-02-04	141	4.1	103	26	6.6	95	12	53	77	41	36	10	75	40	50	NA	2020-08-17	141	3.9	107	30	6	70	4
16		Yes	8	A	Yes	30	A	2020-01-14	142	4.1	108	28	4.7	94	6	>60	71	44	27	8	58	38	22	38
17	Yes	Yes	8	A	Yes	20	A	2020-01-14	143	4.1	105	29	4.5	61	9	>60	75	43	32	7	49	12	13	28	2020-03-10	140	4.4	104	28	4.9	58	8	>60	79	47	32	9	51	21	20		2020-09-24	139	4.6	103	32	4.3	62	4
18		Yes	8	A	Yes	32	A	2020-01-14	141	3.9	103	30	4.9	87	8	>60	75	45	30	16	56	29	27	33	2020-03-11	140	3.7	107	31	4.1	91	2	>60	68	43	25	5	55	51	32	40	2020-12-03	142	4	105	25	5.5	68	12
19		Yes	7	A	Yes	36	A	2020-01-16	143	4.4	107	26	6.8	57	10	>60	76	45	31	6	85	23	21	NA	2020-03-11	140	4.2	105	27	4.6	59	8	>60	74	48	26	7	76	22	17	31	2020-09-15	139	3.9	102	29	5	47	8
20	Yes	Yes	8	A	Yes	24	A	2020-07-23	141	3.8	107	28	4.7	68	6	>60	69	43	26	5	56	23	19	25	2020-11-05	141	3.9	103	29	5.2	80	9	>60	71	43	28	4	59	22	21	28
21		Yes	7	A	Yes	32	A	2020-01-16	140	4.3	102	32	4.4	66	6	>60	82	47	35	9	68	18	20	25	2020-03-11	139	4.5	103	33	5.4	68	3	>60	71	43	28	6	66	21	22	22	2020-09-03	140	4.1	103	29	5.2	69	8
22	Yes	Yes	7	A	Yes	18	A	2020-01-30	143	4.5	106	24	9.8	133	13	45	71	40	31	10	61	14	25	30
23		Yes	12	B	Yes	36	B	2020-01-21	141	4.4	104	28	6.8	95	9	>60	76	43	33	10	48	25	20	NA	2020-07-14	142	4.9	106	32	7	98	4	>60	75	44	31	5	50	29	21	44	2021-11-11	141	3.9	106	29	5	91	6
24	Yes	Yes	8	A	Yes	32	B	2020-01-28	134	3.7	96	30	3.7	60	8	>60	81	48	33	12	138	57	31	44	2020-09-01	132	4.1	96	31	2.9	50	5	>60	74	46	28	13	139	55	25	37	2022-12-01	134	4.3	100	26	3.4	50	8
25	Yes	Yes	7	A	Yes	30	A	2020-01-23	142	4	105	29	6.4	112	8	>60	80	46	34	8	106	41	141	46	2020-03-18	139	4.9	105	30	6.1	92	4	>60	80	45	35	9	101	32	96	NA	2020-10-13	141	4	106	24	6.4	90	11
26	Yes	Yes	15	A	Yes	30	B	2020-02-06	142	3.3	105	25	3.6	55	12	>60	79	46	33	8	44	11	17	26
27		Yes	12	B				2020-02-04	140	4	102	35	7.2	92	3	>60	73	45	28	12	75	34	37	39
28		Yes	8	A	Yes	36	A	2020-01-21	141	4.1	104	33	4.1	76	4	>60	76	42	34	7	108	42	44	33	2020-03-19	142	3.8	105	31	4.3	70	6	>60	77	41	36	4	132	20	30	23	2020-09-15	143	3.7	107	30	3.4	64	6
29	Yes	Yes	8		Yes	24	A	2020-02-18	141	4	105	25	5	71	11	>60	76	45	31	10	64	26	19	29	2020-08-27	138	4.3	103	28	4.8	62	7	>60	74	43	31	9	82	22	21	29	2020-11-26	141	3.5	104	26	4.9	63	11
30	Yes	Yes	6	A	Yes	24	A	2020-02-18	140	3.9	106	20	1.3	50	14	>60	77	47	30	6	78	43	49	29	2020-07-30	137	4.3	103	26	3.7	67	8	>60	77	48	29	8	93	108	41	48	2020-10-08	140	4	104	29	2	49	7
31	Yes	Yes	6	A	Yes	28	A	2020-02-18	141	3.9	107	28	3.8	74	6	>60	75	44	31	23	92	27	24	31
32								2020-01-09	141	NA	102	26	7	60	13	>60	84	44	40	8	68	17	34	NA
33
34	Yes	Yes	20	A	Yes	32	B	2020-02-25	140	4.3	104	31	5.7	66	5	>60	74	44	30	5	84	43	40	44	2020-07-21	136	NA	101	27	5.4	53	8	>60	NA	45	NA	3	72	71	NA	NA	2020-10-13	137	4.2	100	30	4.5	48	7
35		Yes	8	A	Yes		A	2020-02-25	143	4.7	109	28	5.7	67	6	>60	73	44	29	4	91	9	13	21	2021-07-15	142	4.4	109	23	5.2	64	10	>60	75	45	30	5	86	13	13	NA	2022-03-10	140	5.2	107	28	5.4	63	5
36	Yes							2020-02-25	142	4.3	103	33	3.2	61	6	>60	84	47	37	4	53	24	19	29
37		Yes	28	A	Yes		A	2020-01-23	145	3.4	107	29	5.9	69	9	>60	77	47	30	9	59	23	20	26	2020-09-10	141	NA	105	27	5.7	60	9	>60	82	47	35	6	65	32	26	NA
38		Yes	24	C	Yes	28		2020-02-27	139	3.5	103	22	5.2	69	14	>60	82	46	36	5	89	35	41	30	2020-09-17	138	3.8	101	27	4.5	61	10	>60	80	45	35	6	88	39	34	38	2020-12-08	139	3.5	102	28	3.2	54	9
39		Yes	6	A	Yes	30	A	2020-02-20	135	4.2	97	22	3.8	71	16	>60	85	48	37	20	123	33	133	51	2020-07-02	129	4.3	93	26	2.2	50	10	>60	79	47	32	9	117	20	110	30	2020-10-01	133	4	96	28	2.6	46	9
40	Yes	Yes	6	B	Yes	24	A	2020-03-02	141	4.3	104	28	5.5	59	9	>60	76	46	30	8	97	16	28	38	2020-09-03	141	4.2	105	25	5.3	56	12	>60	70	42	28	5	88	12	29	33	2020-12-01	140	4.2	103	28	5.6	58	9
41		Yes	8		Yes	30	A	2020-03-03	135	4.3	103	27	6	50	5	>60	70	44	26	10	87	15	11	21	2022-06-14	141	4.1	105	29	6.1	51	7	>60	66	43	23	11	110	<5	19	21
42	Yes	Yes	7	A	Yes	16	A	2020-03-02	137	4.4	102	32	5.8	90	3	>60	78	45	33	10	56	28	19	43	2020-07-21	137	4.4	103	30	7.3	91	4	>60	76	43	33	8	52	33	23	45	2020-10-27	138	4	102	30	7.3	98	6
43	Yes	Yes	8	A	Yes	32	B	2020-03-12	140	4.4	105	23	4	58	12	>60	71	45	26	9	82	8	11	21
44	Yes							2020-03-12	141	4	106	24	3.5	52	11	>60	77	46	31	7	64	19	11	25	2021-09-09	138	3.9	103	28	3.7	49	7	>60	71	43	28	6	52	14	10	27	2022-05-03	141	4	104	29	3.8	54	8
45	Yes							2020-03-12	141	3.8	103	34	6.4	102	4	>60	77	43	34	8	69	17	22	32
46	Yes	Yes	10	A	Yes	20	A	2020-03-18	140	4.2	101	34	2.9	76	5	>60	77	44	33	6	84	42	17	36	2020-08-20	139	4.1	103	32	4.4	69	4	>60	73	44	29	12	83	108	32	61	2021-02-16	140	3.8	103	29	3.5	74	8
47	Yes	Yes	6	A	Yes	31	A	2020-03-19	141	4	108	25	3.9	62	8	>60	75	44	31	6	67	12	10	21	2020-07-23	141	4	107	26	4.9	59	8	>60	71	42	29	4	69	23	16	28	2020-10-20	142	3.7	107	22	5.3	55	13
48		Yes	8	A	Yes	26	A	2020-07-02	141	4.1	106	23	6.2	81	12	>60	80	42	38	8	66	60	16	85	2020-09-22	142	4.4	104	30	5.3	73	8	>60	77	42	35	6	64	37	19	68	2021-07-06	141	4.3	103	27	5.5	82	11
49	Yes	Yes	10	A				2020-06-30	145	4.3	106	26	5.1	79	13	>60	77	43	34	12	51	17	15	28	2020-08-27	140	4.4	102	32	6.4	70	6	>60	76	43	33	4	47	28	13	32
50		Yes	8	A	Yes	34	A	2020-07-07	141	4.2	106	26	4	82	9	>60	76	45	31	5	61	27	21	31	2020-09-08	139	3.6	106	23	4.7	77	10	>60	74	45	29	6	60	22	24	35	2021-03-18	138	4.1	106	21	4.5	66	11
51	Yes	Yes	8	A	Yes	26	A	2020-07-07	141	4	103	29	309	77	9	>60	78	44	34	10	66	23	34	26	2020-09-15	141	4.1	106	27	3.7	70	8	>60	77	42	35	4	68	15	21	NA	2020-12-10	142	3.9	103	29	3.3	68	10
52	Yes	Yes	12	A				2020-07-02	140	3.6	106	22	3.5	84	12	>60	74	48	26	9	49	16	13	23	2020-10-15	140	3.5	103	30	4.3	72	7	>60	68	43	25	5	52	14	15	23
53					Yes	36	A	2020-03-10	141	3.8	108	24	4.2	53	9	>60	71	44	27	7	45	25	27	32
54		Yes	8	A	Yes	20	A	2020-06-30	143	4.6	102	31	4.4	74	10	>60	78	37	41	3	102	21	102	22	2020-09-03	137	4.4	99	28	3.4	61	10	>60	77	36	41	4	110	31	76	34	2020-11-10	136	4.1	98	33	3.2	52	5
55	Yes	Yes	8	A	Yes	22	A	2020-07-14	141	4.8	103	34	5.6	87	4	>60	74	46	28	13	74	25	22	32	2020-09-10	142	4	105	31	4.1	85	6	>60	71	44	27	10	69	28	28	37	2020-11-24	141	4.2	104	28	4.4	79	9
56	Yes	Yes	8	A	Yes		B	2020-07-14	140	3.7	105	31	2.5	72	4	>60	72	41	31	13	57	36	44	29	2020-09-29	141	3.3	104	27	4.1	61	10	>60	74	42	32	8	74	43	60	40
57	Yes		8	A				2020-07-21	138	4.1	99	32	4.5	98	7	>60	73	42	31	4	87	22	60	26	2020-09-22	139	4.4	99	32	4.7	80	8	>60	78	44	34	4	85	26	74	26	2021-08-31	138	4	100	28	5.1	88	10
58		Yes	8	B	Yes	32	A	2020-07-21	141	3.8	105	29	5.2	78	7	>60	71	43	28	7	51	32	20	27	2020-09-24	141	4.5	102	31	5.3	72	8	>60	80	48	32	6	65	36	22	29	2020-12-17	141	4.2	105	28	6.5	82	8
59	Yes	Yes	8	A	Yes	20	A	2020-07-21	140	4.2	104	27	4.8	51	9	>60	78	47	31	8	57	19	16	25	2020-09-17	140	3.8	103	28	4.2	47	9	>60	72	44	28	7	62	12	13	26	2020-12-10	140	4	105	25	3.9	53	10
60	Yes	Yes	8	A	Yes	24	A	2020-07-16	141	4.2	104	29	6	98	8	>60	76	43	33	11	74	22	26	31	2020-09-22	140	4.1	103	32	6.2	86	5	>60	75	44	31	6	68	29	32	33	2021-03-16	139	4	102	26	6.2	81	11
61	Yes	Yes	8	A	Yes	36	A	2020-07-16	139	3.5	103	29	3.7	52	7	>60	78	41	37	10	70	11	9	22	2020-09-15	141	3.7	104	32	3.6	49	5	>60	75	40	35	4	65	14	13	23	2020-12-10	142	3.4	105	28	4	48	9
62	Yes	Yes	9	A	Yes	22	A	2020-06-30	140	4	102	27	4.8	84	11	>60	79	44	35	15	69	59	44	41	2020-09-08	140	4.1	104	25	5.5	73	11	>60	79	43	36	7	66	39	66	33	2020-12-10	142	4.4	102	27	5	77	13
63	Yes	Yes	8		Yes	20		2020-07-23	135	5.7	99	25	2.8	63	11	>60	82	38	44	7	92	31	34	NA	2020-09-22	131	4.7	96	31	3.7	52	4	>60	81	39	42	4	103	25	46	36	2020-12-17	135	4.5	98	29	3.4	47	8
64	Yes	Yes	8		Yes	30	B	2020-07-28	140	4	105	25	3.4	63	10	>60	77	45	32	8	65	20	21	27	2020-09-22	140	3.9	104	30	3.9	48	6	>60	78	45	33	6	80	29	29	29	2020-12-15	140	4.1	106	26	2.9	66	8
65		Yes	8	A	Yes	32	A	2020-07-16	139	4	107	25	5.8	53	7	>60	73	44	29	5	119	19	17	22	2020-09-15	139	4.1	106	26	5.4	55	7	>60	72	44	28	9	82	23	20	23	2021-03-09	139	4.2	106	28	6.6	52	5
66		Yes	8	A	Yes	20	A	2020-07-09	141	4.1	106	29	4.4	73	6	>60	69	45	24	10	81	19	16	27	2020-09-10	142	4.1	104	34	5.1	61	4	>60	69	45	24	10	95	24	20	29	2020-12-16	143	4.3	105	32	4.9	63	6
67	Yes	Yes	8	A	Yes	24	B	2020-07-16	140	3.8	103	30	6.9	70	7	>60	73	42	31	29	68	13	13	21	2020-09-23	139	3.9	100	34	6.1	63	5	>60	72	40	32	9	85	18	36	24	2020-12-15	139	3.8	101	32	6.5	81	6
68		Yes	8	A	Yes	36	A	2020-07-23	142	4.1	102	31	2.5	61	9	>60	76	44	32	5	84	10	16	23	2020-10-08	139	3.9	102	33	3.4	58	4	>60	70	41	29	4	84	13	15	27	2021-04-22	142	4	102	28	4.7	62	12
69	Yes	Yes	8	A				2020-08-24	140	4	104	32	3.6	76	4	>60	73	47	26	28	58	25	15	31	2020-10-20	142	3.9	104	30	5	71	8	>60	70	45	25	13	54	61	20	46
70	Yes	Yes	8	A	Yes	20	B	2020-07-02	139	4.4	105	22	2.7	70	12	>60	78	43	35	7	135	14	15	24	2020-08-27	140	3.9	105	28	4	61	7	>60	73	42	31	5	127	14	13	28	2020-11-24	138	3.8	104	30	2.6	58	4
71		Yes	6	A	Yes	25	A	2020-08-27	139	3.8	104	28	3.6	53	7	>60	76	42	34	5	77	16	15	28	2020-10-22	141	4.5	105	28	4	51	8	>60	75	41	34	3	68	11	16	18	2021-04-15	142	4.2	107	27	4.2	69	8
72		Yes	8	A				2020-08-27	139	4	105	27	4.6	62	7	>60	77	43	34	5	63	17	28	26	2020-11-05	138	3.9	104	28	2.6	49	6	>60	70	43	27	8	50	12	18	21
73	Yes	Yes	8	A	Yes	32	A	2020-08-25	141	4.5	106	21	5	74	14	>60	80	45	35	15	53	37	43	NA	2020-10-13	142	4	107	26	4.7	63	9	>60	74	42	32	8	54	17	32	23	2021-04-01	138	3.9	105	27	4.6	72	6
74	Yes	Yes	6	A	Yes	18	A	2020-08-20	140	3.9	104	31	8	104	5	>60	79	50	29	6	59	39	29	26	2020-10-15	140	3.8	100	31	7.8	89	9	>60	82	48	34	9	70	35	42	31	2021-03-23	141	3.8	103	28	5.8	79	10
75	Yes	Yes	6	A	Yes	32	A	2020-08-25	141	3.6	107	27	5.9	68	7	>60	70	41	29	7	81	30	36	28	2020-10-15	139	4.3	105	27	7.1	75	7	>60	71	41	30	9	76	31	52	29	2021-03-30	140	4.1	103	29	5.7	69	8
76	Yes							2020-08-24	143	4.2	104	32	6.2	74	7	>60	75	42	33	8	79	28	27	25
77		Yes	6	A	Yes	28	A	2020-08-27	142	4.6	105	28	4.3	80	9	>60	72	42	30	11	74	17	27	24	2020-11-05	141	4	103	28	3.6	63	10	>60	72	41	31	6	78	51	45	38	2021-05-04	141	4	104	32	3.8	67	5
78		Yes	8	B				2020-09-01	139	4	105	31	3	62	3	>60	69	42	27	10	44	21	10	23	2020-10-29	139	4.2	103	28	3.3	64	8	>60	73	41	32	10	57	24	19	39	2020-11-09	139	3.6	105	28	3.3	64	6
79		Yes	8		Yes	24	A	2020-09-01	144	4.2	106	30	4.4	70	8	>60	72	42	30	8	117	26	38	30
80		Yes	8	B	Yes	28	B	2020-09-03	138	4.2	103	26	4.9	76	9	>60	76	45	31	7	53	17	13	28	2020-10-29	137	4.1	102	31	3	71	4	>60	72	42	30	3	63	21	15	23	2021-04-13	138	4.3	104	28	3.4	65	6
81	Yes	Yes	7	A	Yes	20		2020-07-30	139	4	103	29	3	66	7	>60	77	46	31	6	56	16	15	23	2020-10-01	141	4.1	104	29	3.2	58	8	>60	76	44	32	8	70	14	15	24	2020-12-17	141	4	106	28	3.6	63	7
82		Yes	8	A	Yes	24	A	2020-09-08	143	4.1	104	27	5.6	91	12	>60	69	41	28	16	63	18	28	30	2020-11-03	143	4	107	27	5	81	9	>60	66	39	27	6	71	19	28	33
83	Yes	Yes	8	A	Yes	16		2020-03-10	142	3.5	105	26	4.7	60	11	>60	77	48	29	9	78	26	10	26	2020-07-30	141	3.5	108	27	3.9	45	6	>60	74	45	29	13	93	23	12	23	2020-11-03	143	3.8	106	28	3.6	44	9
84		Yes	8	A	Yes	24		2020-09-08	145	3.7	102	30	5	69	13	>60	74	46	28	9	73	26	24	28	2020-10-29	140	4	101	31	5.4	66	8	>60	77	45	32	8	84	28	32	33	2021-03-18	141	3.9	103	26	5.7	76	12
85	Yes	Yes	8	A	Yes	36	A	2020-09-01	138	4	103	29	4.8	62	6	>60	79	42	37	8	72	21	52	27	2020-11-24	139	4.2	105	29	4	53	5	>60	78	42	36	5	57	17	34	23	2021-03-09	137	4.1	104	28	5.2	49	5
86		Yes	8	B	Yes	24	B	2020-07-09	139	3.4	104	29	3	45	6	>60	72	42	30	7	36	10	11	21	2020-09-24	139	3.8	103	27	2.4	46	9	>60	73	44	29	6	42	12	9	20
87					Yes	20	A	2020-09-15	141	4.2	105	25	4.7	68	11	>60	75	46	29	6	60	28	62	31	2021-11-30	140	4.1	107	23	6.4	74	10	>60	77	46	31	6	61	28	76	32
88	Yes	Yes	8	A				2020-09-22	143	3.9	104	32	6.6	88	7	>60	75	44	31	12	78	13	15	28	2020-11-17	141	4.2	106	28	4.2	83	7	>60	73	40	33	9	95	11	17	26
89		Yes	12	A				2020-09-03	140	4.1	106	21	3.4	59	13	>60	74	45	29	6	62	36	68	40	2020-11-03	141	3.9	105	26	3.1	57	10	>60	74	46	28	3	54	24	43	30
90	Yes	Yes	8	A	Yes	32	A	2020-09-08	142	4.4	106	21	6.2	67	15	>60	69	44	25	13	69	40	38	49	2020-11-03	141	3.9	107	25	5.2	62	9	>60	68	43	25	5	53	45	44	51	2021-05-06	140	4.3	107	27	6.1	74	6
91	Yes	Yes	8	A	Yes	20		2020-09-17	139	4	102	28	10.6	70	9	>60	78	43	35	1	79	20	59	35	2020-11-19	142	4.4	102	30	9.9	66	10	>60	77	39	38	9	82	12	54	30	2021-02-26	142	4.7	97	25	9.8	64	20
92		Yes	7	A	Yes	32	A	2020-09-10	142	3.4	104	28	3.8	64	10	>60	78	44	34	10	67	27	18	34	2020-11-05	141	3.9	104	32	3.9	56	5	>60	79	43	36	6	62	25	27	29	2021-04-27	140	3.9	104	29	4.8	61	7
93								2020-09-15	142	3.6	106	28	4.5	56	8	>60	74	46	28	9	44	14	15	26
94	Yes	Yes	8	A	Yes	20	A	2020-10-01	142	4	105	29	5.2	73	8	>60	71	41	30	18	84	20	17	24	2020-12-03	141	4.3	104	28	4.3	65	9	>60	70	40	30	11	85	19	26	24	2021-03-02	141	4.1	105	29	3.6	61	7
95	Yes	Yes	6	A	Yes	36	A	2020-09-29	140	3.8	106	24	4	78	10	>60	72	44	28	24	61	30	19	29	2021-05-04	141	4.1	104	30	4.5	65	7	>60	76	43	33	7	62	28	22	NA	2021-07-15	139	4	108	21	4.3	81	10
96	Yes	Yes	8	A	Yes	36	A	2020-09-29	138	4.1	100	24	5.5	48	14	>60	79	44	35	13	68	16	22	NA	2020-11-19	139	4	103	28	4.3	39	8	>60	79	44	35	8	66	34	54	29	2021-04-29	138	4.1	102	26	5.1	44	10
97		Yes	8	A	Yes	24	A	2020-09-22	139	4.5	102	30	5.1	55	7	>60	80	48	32	6	57	10	13	24	2020-11-19	142	4	104	31	4.3	57	7	>60	75	44	31	4	55	9	9	22	2021-02-18	141	4.3	106	26	3.8	56	9
98					Yes	16	A	2020-10-01	141	3.8	103	27	5.4	65	11	>60	75	45	30	16	76	22	11	33	2020-11-26	140	4.3	105	30	4.7	57	5	>60	70	42	28	20	90	15	13	29	2021-02-23	137	4.1	102	30	5	62	5
99		Yes	7	A	Yes	16	A	2020-09-29	140	4	102	27	3	65	11	>60	77	48	29	10	61	21	38	26	2020-11-19	139	3.7	103	34	3.9	61	2	>60	71	44	27	9	61	32	54	28
100								2020-10-08	142	3.4	103	28	4.4	75	11	>60	77	43	34	16	71	19	17	28
101		Yes	7	A	Yes	32	A	2020-09-10	141	3.5	102	29	4.2	62	10	>60	82	47	35	6	34	24	18	26	2020-12-10	140	3.7	103	28	4.6	65	9	>60	80	47	33	4	31	52	25	38	2021-03-02	140	3.7	103	32	3.7	64	5
102	Yes	Yes	8	A	Yes	20	A	2020-09-17	136	4.2	100	25	5.2	66	11	>60	74	37	37	6	76	9	11	26	2020-11-17	135	4.3	99	25	4.9	51	11	>60	69	34	35	7	70	8	11	30	2021-02-16	134	4.3	97	32	4.1	39	5
103		Yes	8	A	Yes	32	A	2020-09-17	142	4	104	29	3.5	53	9	>60	68	42	26	10	57	17	12	26	2020-11-24	141	4.2	105	28	3.1	56	8	>60	73	44	29	8	66	19	16	27	2021-02-23	141	4.9	105	27	3.1	63	9
104		Yes	8	A	Yes	28	A	2020-09-08	143	3.8	102	27	3.8	70	14	>60	79	49	30	26	66	21	14	34	2020-11-12	140	3.9	100	32	4.1	71	8	>60	80	47	33	8	65	53	15	52	2021-03-25	139	3.7	101	30	4.7	68	8
105		Yes	8	A	Yes	28	C	2020-10-08	141	4.2	105	28	5.6	78	8	>60	80	44	36	5	69	19	21	27	2020-12-03	140	3.9	106	24	5.7	73	10	>60	77	42	35	5	69	15	20	22	2021-06-03	140	4.1	109	22	4.2	78	9
106	Yes	Yes	8	A	Yes	32	A	2020-10-13	141	4	103	29	4.3	75	9	>60	72	40	32	8	65	36	30	29	2020-12-10	143	4	104	35	3.9	64	4	>60	76	41	35	4	68	23	29	21	2021-05-27	140	3.9	102	30	3.6	63	8
107		Yes	6	A	Yes	28	B	2020-10-15	141	3.5	103	31	3.5	58	7	>60	69	43	26	9	47	32	8	25	2020-12-08	141	3.6	106	25	5.1	57	10	>60	67	40	27	5	47	15	11	18	2022-03-01	139	4.2	104	27	4	55	8
108		Yes	4		Yes	36	A	2020-08-24	142	4.1	106	32	2.8	62	4	>60	70	42	28	9	51	15	13	22	2020-10-15	140	3.6	102	29	2.6	53	9	>60	69	41	28	11	49	16	20	24	2020-12-22	140	3.5	104	28	2.6	59	8
109	Yes	Yes	8		Yes	36	B	2020-09-15	141	3.8	104	27	5.8	78	10	>60	69	41	28	5	118	56	125	38	2020-12-08	140	3.9	102	30	3.5	63	8	>60	74	43	31	6	117	46	83	32	2021-03-11	137	NA	103	25	4.3	63	9
110		Yes	8	A	Yes	16	A	2020-10-22	145	4	107	28	4.2	82	10	>60	75	46	29	11	63	14	18	20
111	Yes	Yes	8	A	Yes	32	A	2020-10-13	141	4.2	104	27	5.4	71	10	>60	73	44	29	12	44	40	53	28	2020-12-10	143	4.2	105	34	5.4	67	4	>60	76	45	31	5	42	29	44	25	2021-05-27	143	3.9	104	32	4.5	67	7
112		Yes	8	A	Yes	32	A	2020-10-27	143	4.3	109	24	7	78	10	>60	74	45	29	6	92	30	23	31	2020-12-22	141	4	108	28	5.3	73	5	>60	72	43	29	5	90	26	34	25	2021-03-16	140	3.7	105	25	5.6	66	10
113					Yes	28	A	2020-10-29	136	4.2	100	28	3.7	59	8	>60	73	43	30	5	59	20	22	39	2021-01-07																	2021-03-18	138	3.7	100	29	3.8	47	9
114		Yes	6	A	Yes	36	A	2020-11-03	138	4.2	105	24	4.3	70	9	>60	73	40	33	7	91	19	27	39	2020-12-15	138	4.9	104	30	5.4	69	4	>60	76	40	36	5	101	21	36	34	2021-05-25	139	4.6	103	24	5	54	12
115	Yes				Yes	16	A	2020-10-27	142	3.6	102	31	4.9	90	9	>60	78	45	33	9	81	18	18	28	2021-11-18	142	4.3	103	NA	4.9	87	NA	>60	74	43	31	10	86	19	14	24
116		Yes	8	A	Yes	52	A	2020-09-10	142	3.8	103	29	5.1	77	10	>60	72	45	27	18	45	24	25	40	2020-11-05	142	4	104	29	5.2	71	9	>60	68	41	27	12	45	127	23	300	2021-04-27	140	4	103	32	4.4	87	5
117		Yes	3	C	Yes	5	C	2020-09-24	143	4	105	26	3.1	54	12	>60	82	47	35	8	104	24	15	23	2020-12-15	141	4	104	26	5.2	64	11	>60	81	45	36	9	109	24	21	23	2021-02-18	142	4.1	106	26	4.4	51	10
118		Yes	8	A				2020-10-20	144	4.2	106	26	3.8	50	12	>60	78	46	32	7	76	26	36	26
119	Yes	Yes	15	A	Yes	24	A	2020-11-03	138	4.1	98	29	3.6	70	11	>60	78	47	31	13	75	20	21	31	2021-02-16																	2021-04-01	137	3.5	101	27	3.4	69	9
120	Yes	Yes	8	A	Yes	24	A	2021-02-25	139	3.9	102	31	6.5	71	6	>60	75	43	32	12	79	19	12	23	2021-04-22	139	4.5	102	28	5.5	66	9	>60	75	42	33	15	85	46	13	31	2021-07-08	140	NA	103	28	5.7	71	9
121		Yes	8	A				2020-11-05	142	4.2	103	33	3.8	67	6	>60	74	45	29	14	74	22	21	33
122	Yes	Yes	8	A	Yes	24	A	2020-11-10	141	4	104	29	4.4	54	8	>60	78	45	33	11	59	16	16	27	2021-01-09																	2021-03-30	140	3.9	103	26	3.3	49	11
123								2020-11-12	138	4.1	103	27	6	48	8	>60	66	39	27	6	98	20	24	32
124	Yes	Yes	8	A	Yes	20	A	2020-10-29	141	4	105	28	7	81	8	>60	71	42	29	4	81	14	32	30	2020-12-17	144	4.2	107	28	5	68	9	>60	70	42	28	6	64	18	27	22	2021-05-01
125		Yes	8	A	Yes	24	A	2020-11-10	138	4	101	31	2.9	71	6	>60	74	45	29	13	65	25	27	30	2021-01-12																	2021-04-29	140	3.9	100	30	4.3	69	10
126	Yes				Yes	22	B	2020-11-19	143	3.4	102	28	5.4	69	13	>60	79	46	33	9	95	22	26	30																		2021-05-06	142	3.2	102	29	3.7	74	11
127		Yes	10		Yes	28		2020-11-17	143	4.1	101	33	4.3	71	9	>60	77	47	30	7	82	25	17	36	2021-01-11																	2021-04-13	143	4.3	104	30	5.8	66	9
128		Yes	8	A	Yes	18	C	2020-11-24	141	4	107	26	5.8	64	8	>60	76	46	30	5	62	15	15	21	2021-01-28	139	4.6	108	NA	4.2	61	NA	>60	68	42	26	3	63	8	18		2021-04-13	137	4.2	104	26	3	64	7
129	Yes	Yes	8	A	Yes	20	A	2020-11-26	142	3.7	104	30	2.9	76	8	>60	75	46	29	9	64	26	14	31	2021-01-21	142	3.9	102	30	6	75	10	>60	76	47	29	8	65	32	21	36	2021-04-20	142	3.5	103	31	4.2	99	8
130		Yes	8	A				2020-12-01	141	4.3	105	27	5	79	9	>60	78	45	33	6	72	38	53	30	2021-05-04	140	4.2	107	27	5	76	6	>60	75	45	30	7	75	21	46	23
131		Yes	8	A	Yes	36	A	2020-03-03	140	NA	104	27	4.8	81	9	>60	NA	44	NA	7	65	41	NA	NA																		2021-04-22	140	3.9	103	27	5.7	74	10
132		Yes	8	C	Yes	32	A	2020-12-03	143	4.4	103	27	6.7	93	13	>60	72	42	30	8	85	18	37	29	2021-02-04																	2021-05-11	140	4.6	103	29	5.4	83	8
133		Yes	8	A	Yes	28	A	2020-12-10	143	4.7	107	27	7	59	9	>60	77	45	32	4	69	24	17	8	2021-02-02																	2021-07-08	136	4.5	104	30	6	67	2
134	Yes	Yes	6		Yes	20		2020-12-08	142	4.3	103	26	4	79	13	>60	79	43	36	9	124	34	35	24	2021-01-26																	2021-04-27	141	4.3	103	32	4.1	77	6
135	Yes	Yes	10	A	Yes	18	A	2020-12-22	138	4.1	103	28	3.9	96	7	>60	72	46	26	13	73	13	17	27	2021-03-18																	2021-05-20	139	3.7	102	29	3.4	67	8
136		Yes	8	A				2021-01-05	140	4.1	104	31	4.8	101	5	>60	73	43	30	9	40	39	21	34	2021-03-02	140	4.1	104	29	6.3	64	7	>60	74	42	32	4	47	19	20	36
137		Yes	5	B				2020-11-26	142	4.1	104	32	7.1	97	6	51	60	38	22	7	53	19	20	29	2020-12-08	140	4.6	107	28	10.8	81	5	>60	62	39	23	2	61	17	20
138	Yes	Yes	12	A	Yes	32	A	2020-11-17	140	3.9	104	28	4.3	69	8	>60	68	43	25	15	69	11	16	16	2021-04-13	141	3.8	105	30	5.3	62	6	>60	66	42	24	7	66	20	18	23	2021-07-08	140	3.5	106	24	3.4	66	10
139	Yes							2020-11-05	140	4.3	103	31	4.8	61	6	>60	72	42	30	3	46	22	21	30																		2021-03-30	141	4.1	103	27	4.6	63	11
140	Yes				Yes	32	A	2021-01-14	142	4.6	104	25	6.3	83	13	>60	85	44	41	7	106	26	112	29	2021-03-11	140	4.5	104	25	6.6	81	11	>60	83	43	40	7	97	42	152	37	2021-06-03	140	4.4	104	23	6	85	13
141	Yes	Yes	8		Yes	20		2020-12-17	142	4.6	106	30	9.7	71	6	>60	71	39	32	9	72	18	9	29	2021-03-02	139	4.7	103	30	9.3	74	6	>60	74	39	35	9	74	22	11	29	Date not listed
142		Yes	8	A	Yes	34	A																																			2021-04-29	141	3.8	104	26	4.8	57	11
143	Yes	Yes	8	A	Yes	36	A	2021-01-12	139	4	102	32	4.2	84	5	>60	77	47	30	9	78	15	13	20	2021-03-04	141	3.6	103	31	4.5	76	7	>60	74	46	28	7	74	26	13	25	2021-05-18	139	3.5	102	31	3.9	70	6
144	Yes	Yes	8	A	Yes	20	A	2021-01-07	140	4	105	24	4.3	65	11	>60	73	44	29	5	51	21	14	26	2021-03-04	141	3.9	104	28	3.7	49	9	>60	76	47	29	3	71	17	18	29	2021-05-25	139	3.4	103	24	2.7	51	12
145	Yes	Yes	8	A	Yes	24	A	2021-01-14	144	4	106	26	5.4	76	12	>60	77	44	33	17	70	19	29	27	2021-03-09	140	3.7	104	27	6.6	69	9	>60	77	42	35	5	85	35	75	35	2021-05-25	141	4.3	103	28	6	62	10
146								2020-12-17	140	4.5	101	28	5.7	52	11	>60	79	45	34	7	64	16	20	22
147	Yes	Yes	8	A	Yes	20	A	2020-12-08	141	4.2	103	25	4.6	72	13	>60	79	43	36	5	99	27	36	36	2021-02-09																	2021-05-13	138	4.6	103	24	5.4	59	11
148		Yes	8	A	Yes	28	A	2021-01-07	141	4.5	103	28	5.1	94	10	>60	76	45	31	28	100	48	25	44	2021-03-02	138	4.2	103	29	5.4	95	6	>60	75	44	31	14	84	22	25	NA	2021-05-25	140	NA	104	23	4.9	73	13
149		Yes	7		Yes	20	A	2021-01-07	138	4.1	101	26	3.7	53	11	>60	72	42	30	6	70	13	29	20	2021-03-09	135	3.9	101	27	4.5	49	7	>60	71	39	32	3	68	14	37	21	2021-05-18	139	4	102	30	3.4	48	7
150	Yes							2021-01-05	138	4.2	103	28	4.7	62	7	>60	74	42	32	6	22	19	18	32
151		Yes	8	A				2021-01-05	139	4	104	27	4.6	70	8	>60	77	45	32	8	173	113	214	72	2021-03-04	139	4	104	25	5.3	69	10	>60	74	42	32	5	122	38	109	NA
152	Yes	Yes	8	A	Yes	28	A	2021-01-21	139	4	98	30	5.4	59	11	>60	74	44	30	6	63	17	17	Not done	2021-03-18	139	4.4	104	24	4	48	11	>60	68	40	28	4	55	30	25	25	2021-06-03	139	3.9	105	25	5.3	57	9
153		Yes	8	A	Yes	18	A	2021-01-21	141	3.5	101	28	4.9	104	12	>60	77	48	29	15	57	15	19	38	2021-03-18	143	3.9	107	25	5.9	91	11	>60	70	45	25	6	55	20	16	36	2021-06-01	141	4	105	28	5.5	87	8
154	Yes				Yes	6	C	2021-01-12	138	4.2	107	24	6.5	84	7	59	75	41	34	6	165	28	49	31																		2021-05-11	139	4.1	105	26	6.9	80	8
155		Yes	8	A	Yes	20	A	2021-02-02	137	4.3	105	24	6.5	90	8	>60	80	45	35	9	66	75	111	52	2021-04-15	139	4.2	104	26	5	83	9	>60	79	44	35	6	57	55	85	46	2021-07-08	139	3.6	103	27	6.5	84	9
156		Yes	8	A	Yes	20	A	2021-02-02	140	4.4	102	32	4.8	88	6	>60	83	43	40	23	104	15	19	25	2021-03-30	140	4.2	101	31	4.2	87	8	>60	77	41	36	12	99	15	24	23	2021-06-29	139	3.7	102	29	4.9	83	8
157		Yes	8	A	Yes	32	A	2020-12-10	141	3.9	103	29	3.4	83	9	>60	76	46	30	13	75	63	39	41	2021-02-09	139	4.4	105	30	3.8	78	4	>60	74	45	29	11	70	39	43	39	2021-05-06	141	3.8	105	26	4.2	76	10
158	Yes							2021-01-21	139	3.2	106	23	2	39	10	>60	75	38	37	6	85	8	8	19
159	Yes	Yes	8	A	Yes	18	A	2021-02-02	139	4.7	101	30	3.8	64	8	>60	78	40	38	5	104	27	76	30	2021-03-18	139	4.2	101	29	4.5	55	9	>60	76	39	37	5	91	22	97	31	2021-06-29	138	4.5	101	30	3.6	66	7
160		Yes	8	A	Yes	24	A	2020-12-15	139	4.1	103	26	7.1	74	10	>60	74	42	32	6	58	25	18	29																		2021-05-11	137	3.9	102	28	5.7	63	7
161		Yes	16	A	Yes	28	A	2021-02-09	143	4.3	102	32	5.4	79	9	>60	79	46	33	37	94	31	20	35	2021-03-25	142	3.5	102	32	5.6	71	8	>60	74	43	31	18	97	20	21	36	2021-06-22	143	4.1	103	29	5.9	70	11
162		Yes	8	A	Yes	24	A	2020-12-22	141	4.4	106	28	4.1	68	7	>60	75	44	31	7	64	10	10	22	2021-03-02	142	4.5	107	28	2.7	51	7	>60	75	44	31	5	61	11	10	20	2021-06-29	140	4.6	108	27	1.8	61	5
163	Yes	Yes	8	A	Yes	32	A	2021-01-14	142	4.1	106	27	5.6	75	9	>60	71	44	27	10	55	25	23	21	2021-03-11	142	3.7	102	31	5.9	65	9	>60	75	47	28	11	57	25	29	24	2021-05-25	139	3.5	103	25	5.9	62	12
164		Yes	6	A	Yes	28	A	2021-02-11	137	3.8	104	30	4.4	74	3	>60	74	42	32	10	61	18	24	27	2021-04-01	140	4	103	27	3.4	67	10	>60	70	39	31	9	59	57	31	54	2021-06-24	139	4	104	30	3.6	67	5
165		Yes	6	A	Yes	28	A	2021-02-04	141	4.3	107	28	4	70	6	>60	71	44	27	9	36	14	25	46	2021-04-01	139	4.3	106	26	3.5	62	7	>60	70	41	29	2	31	23	21	64	2021-07-01	138	4.6	105	24	4	70	9
166		Yes	11	B	Yes	31	A	2020-12-22	143	3.9	105	30	4	68	8	>60	75	44	31	7	59	16	13	31	2021-03-02	138	3.8	102	27	3.6	57	9	>60	73	43	30	7	54	31	18	37	2021-05-25	137	3.5	98	27	4	59	12
167	Yes	Yes	8	A	Yes	32	A	2021-03-02	143	4	102	27	5.4	109	14	>60	86	51	35	13	67	48	33	39	2021-04-27	140	4	103	31	3.5	92	6	>60	76	46	30	6	79	28	17	32	2021-07-15	138	4.5	104	25	4.9	93	9
168	Yes	Yes	6	A	Yes	32	A	2021-03-04	140	3.6	102	26	4.6	45	12	>60	78	47	31	9	36	9	13	29	2021-04-20	140	3.7	105	28	4.6	52	7	>60	71	43	28	6	37	14	14	25	2021-07-14	139	4.1	105	27	4.6	48	7
169		Yes	8	A	Yes	28	A	2021-03-09	143	3.9	107	25	4.7	94	11	>60	80	46	34	8	56	19	24	31	2021-05-11	142	4	106	26	4.8	90	10	>60	81	46	35	7	65	27	33	31	2021-08-03	141	3.9	105	25	4.7	86	11
170		Yes	6	B	Yes	32	B	2021-02-23	140	3.8	107	26	3	63	7	>60	80	45	35	7	60	11	10	23	2021-04-20	136	3.7	102	24	3.3	54	10	>60	75	42	33	13	60	16	12	29	2021-07-15	141	3.7	107	22	4.3	59	12
171	Yes	Yes	6	A	Yes	32		2021-02-09	134	4	97	30	3.3	79	7	>60	77	46	31	15	132	39	101	37	2021-03-30	134	3.9	97	29	3.7	81	8	>60	72	42	30	9	114	28	87	31	2021-07-08	133	4.4	100	29	3.8	74	4
172	Yes	Yes	6					2021-03-19	142	4.1	103	27	5	73	12	>60	75	45	30	6	42	40	66	67	2021-05-18	141	4.1	104	31	4.2	76	6	>60	72	42	30	7	40	25	68	61	Q3 not in folder
173	Yes	Yes	8	A	Yes	32	A	2021-03-02	140	4.1	105	26	3.4	55	9	>60	77	44	33	10	59	10	10	23	2021-04-29	141	4.6	106	24	3	54	11	>60	74	43	31	5	48	11	14	24	2021-07-15	139	3.8	106	23	2.9	65	10
174	Yes	Yes	8	A	Yes	24	A	2021-03-18	142	3.9	104	26	2.8	63	12	>60	73	43	30	9	69	11	11	Not done	2021-05-20	140	3.5	102	29	3.3	60	9	>60	72	41	31	4	57	13	10	25	2021-09-14	138	3.7	105	24	3.2	62	9
175								2021-02-25	140	3.3	105	24	4.4	70	11	>60	74	42	32	7	57	22	16	36
176		Yes	8	A	Yes	20	A	2021-02-16	139	3.7	105	29	5.8	73	5	>60	82	45	37	7	51	20	10	21	2021-04-15	141	3.8	107	26	4.9	63	8	>60	77	41	36	2	49	38	16	36	2021-07-01	138	3.7	105	24	4.6	67	9
177	Yes	Yes	7	A	Yes	28	A	2021-03-25	140	4	103	30	3.1	62	7	>60	75	44	31	9	43	12	11	23	2021-05-18	138	3.9	103	29	3	54	6	>60	69	40	29	9	38	16	10	22	2021-08-24	134	3.8	104	25	3	65	5
178	Yes	Yes	8	A	Yes	36	A	2021-02-04	140	3.7	101	27	5.6	59	12	>60	80	43	37	8	86	27	36	34	2021-03-30	141	3.8	101	29	5.8	67	11	>60	75	40	35	4	66	14	30	20	2021-05-25	138	4	101	25	5.3	56	12
179		Yes		A	Yes	28	A	2021-02-04	141	3.8	106	29	6.7	87	6	>60	70	43	27	9	65	24	15	25	2021-03-30	138	3.7	103	31	5.1	75	4	>60	67	40	27	4	59	35	23	26	2021-06-22	140	3.7	105	25	5.9	75	10
180		Yes	7	A	Yes	32	A	2021-04-13	140	4.2	107	23	5.5	67	10	>60	73	41	32	10	113	44	19	37	2021-06-01	141	4.4	109	23	5.8	68	9	>60	77	42	35	8	121	30	20	35	2021-07-15	140	3.9	106	21	7.2	79	13
181		Yes	3	C				2021-03-16	139	3.7	100	29	5.3	68	10	>60	82	48	34	9	68	17	14	24	2021-05-18	138	4	101	27	5.5	55	10	>60	77	45	32	8	56	14	18	28
182		Yes	8	A	Yes	28	A	2021-04-13	136	4.1	101	28	3.1	87	7	>60	68	37	31	5	75	25	13	26	2021-06-24	142	3.7	102	32	5	76	8	>60	76	42	34	4	124	43	75	42	2021-10-26	139	4.5	104	27	4.2	92	8
183		Yes	8	A	Yes	20	A	2021-04-22	140	4.2	104	25	5.7	75	11	>60	75	46	29	8	64	109	17	62	2021-06-24	140	3.9	106	27	5.5	77	7	>60	69	44	25	5	66	46	20	37	2021-09-23	141	4.2	106	26	4.9	84	9
184	Yes				Yes	8	A																																			2020-12-10	141	5	103	33	8.5	69	5
185		N						2021-04-27	141	3.5	103	30	2	41	8	>60	73	44	29	6	61	10	10	22	2021-09-14	139	3.3	102	27	1.4	43	10	>60	72	44	28	8	55	10	10	24
186	Yes	Yes	7	A	Yes	20	A	2021-03-23	137	3.8	104	24	3.9	60	9	>60	80	45	35	6	56	12	13	26	2021-05-13	137	4.2	105	23	5.9	69	9	>60	74	42	32	6	53	16	16	36	2021-08-19
187		Yes	8	A	Yes	30	C	2021-03-04	138	3.8	104	23	3.3	41	11	>60	68	42	26	7	70	12	11	29	2021-04-29	139	4.1	107	26	4.5	46	6	>60	62	39	23	3	66	12	10	27	2021-07-15	140	3.8	107	22	4.3	49	11
188	Yes	Yes	8	A	Yes	36		2021-04-22	139	4	105	NA	5.3	67	NA	>60	76	42	34	15	49	16	9	22	2021-07-15	139	3.6	104	25	4.6	69	10	>60	73	42	31	7	42	19	12	26	2022-01-27	139	3.8	102	28	5.2	67	9
189								2021-04-13	138	4.4	98	32	7.9	106	8	57	69	39	30	5	67	14	21	23
190		Yes	6	B				2021-05-06	141	3.2	101	31	3.3	56	9	>60	75	41	34	5	78	16	20	48	2021-07-01	140	3.7	105	28	4.1	58	7	>60	69	40	29	4	76	14	24	26
191		Yes	8		Yes	12	B	2021-04-13	141	3.7	107	25	1.7	49	9	>60	75	42	33	4	72	10	13	23	2021-06-22	141	4	106	24	1.4	47	11	>60	81	40	41	4	103	14	17	23	2021-09-16	140	4.2	107	23	1.2	58	10
192		Yes	7	A	Yes	20	A	2021-05-13	141	2.8	101	32	8.1	38	8	>60	86	44	42	19	56	34	24	35	2021-07-06	141	3.4	104	26	4.7	35	11	>60	84	44	40	6	48	31	20	30	2021-09-30	140	3.5	103	31	6.4	29	6
193	Yes	Yes	8		Yes	24	A	2021-05-13	140	4.2	107	25	2.5	62	8	>60	77	43	34	11	29	32	29	29	2021-07-06	142	3.9	109	21	3.9	56	12	>60	73	41	32	6	42	71	61	51	2021-09-28	138	4.3	105	27	3.6	53	6
194	Yes	Yes	8	A	Yes	36	B	2021-03-23	142	3.9	104	26	2.4	50	12	>60	68	41	27	9	51	14	10	22	2021-05-25	138	4.1	103	25	3.4	47	10	>60	74	43	31	10	74	595	56	249	2021-12-09	140	4	102	29	3.5	50	9
195	Yes	Yes	8	A	Yes	12	A	2021-05-04	141	4.3	104	30	7.5	76	7	>60	74	42	32	4	56	24	24	23	2021-07-15																	2021-07-29
196		Yes	8	A	Yes	36	B	2021-05-04	137	4	103	30	6.1	59	5	>60	73	44	29	6	51	11	23	20	2021-07-13	139	3.5	106	26	5	60	7	>60	71	44	27	8	50	14	24	23	2021-10-19	140	3.3	105	24	4.7	51	11
197	Yes	Yes	8	A	Yes	36	A	2021-05-13	141	3.7	105	29	5.1	68	7	>60	76	47	29	13	47	50	27	31	2021-07-06	143	3.9	106	25	3.9	66	12	>60	76	44	32	5	42	29	26	32	2021-10-07	140	3.8	103	27	4.8	71	10
198	Yes	Yes	8	A	Yes	20	A	2021-05-11	140	3.8	105	28	4.2	85	7	>60	80	45	35	9	73	63	19	43	2021-07-06	142	3.4	105	26	3	93	11	>60	74	43	31	4	72	40	20	33	2021-09-30	139	3.7	103	27	4.6	80	9
199		Yes	6	A	Yes	20	C	2021-04-15	140	3.6	104	24	6.6	86	12	>60	80	45	35	23	67	20	14	35	2021-05-27	139	3.4	102	26	5.4	74	11	>60	83	47	36	8	75	29	21	NA	2021-08-24	139	3.9	104	29	5.4	86	6
200	Yes	Yes	8	A	Yes	28	A	2021-05-11	140	3.5	104	28	3.2	50	8	>60	74	45	29	8	41	21	11	26	2021-07-13	137	3.5	101	25	3.6	61	11	>60	79	45	34	8	52	16	12	30	2021-09-30
201		Yes	12		Yes	36		2021-05-18	140	4.2	102	30	4.7	78	8	>60	76	44	32	10	52	23	20	28	2021-08-19	138	4	102	29	4.8	75	7	>60	71	41	30	4	41	17	20	NA	2021-11-16	138	3.8	103	25	5	68	10
202	Yes				Yes	16	A	2021-05-25	140	3.4	102	26	4.7	52	12	>60	76	44	32	7	64	55	30	33																		2021-10-19	140	3.7	105	27	4.8	62	8
203	Yes	Yes	8	A	Yes	32	C	2021-05-18	140	3.8	104	28	6	57	8	>60	72	40	32	5	60	15	11	17	2021-07-13	141	3.6	103	31	4.4	55	7	>60	70	41	29	4	48	16	27	20	2021-10-05	140	3.8	101	31	4.5	61	8
204	Yes							2021-05-06	141	4	104	29	5.7	56	8	>60	77	42	35	8	62	16	13	22
205		Yes	2	A	Yes	32	A	2021-06-24	140	4.3	100	31	4.4	93	9	>60	84	47	37	10	116	102	63	69	2021-09-14	138	4.3	103	25	4.5	57	10	>60	81	46	35	9	88	64	67	48	2021-12-07	140	4.6	104	29	5	93	7
206		Yes	7	A	Yes	19	A	2021-04-15	142	4	106	25	5.4	70	11	>60	74	42	32	8	57	17	12	25	2021-06-03	141	4	107	26	3.6	63	8	>60	71	41	30	7	48	16	20	22	2021-09-07	140	3.9	104	27	6.3	84	9
207	Yes	Yes	7	A	Yes	19	A	2021-04-16	141	6.5	106	24	3.8	55	11	>60	78	46	32	7	67	18	21	26	2021-06-03	140	4.4	105	25	2.2	54	10	>60	70	43	27	6	73	22	35	29	2021-09-07	141	4.1	104	25	3	58	12
208	Yes							2021-06-22	143	4	110	17	6	80	16	>60	76	43	33	7	58	11	13	NA	2021-08-10	139	3.9	105	26	4.9	71	8	>60	75	43	32	7	58	8	10	20
209	Yes	Yes	6	A	Yes	26	B	2021-06-24	138	3.9	103	29	4.3	81	6	>60	73	40	33	9	62	30	19	26	2021-08-10	140	3.7	102	29	4.3	70	9	>60	73	40	33	7	56	20	26	22	2021-12-09	140	4.1	105	25	4	74	10
210	Yes	Yes	6	Y	Yes	24	A	2021-06-01	138	3.3	102	28	5	68	8	>60	69	37	32	15	57	39	42	23	2021-07-14	136	3.8	101	24	3.9	65	11	>60	77	37	40	11	78	31	117	28	2021-10-07	130	4.2	97	23	4.7	65	10
211		Yes	8	A	Yes	19	A	2021-06-29	141	4	105	29	5	65	7	>60	73	43	30	9	70	39	25	28	2021-08-24	141	4.3	107	28	6.7	66	6	>60	68	39	29	6	65	22	23	NA	2021-11-23	142	4.6	106	29	6.1	71	7
212		Yes	8	C	Yes	24	C	2021-06-29	138	4.5	106	26	4.3	66	6	>60	71	43	28	8	72	9	12	18	2021-09-02	139	4.2	103	29	3.7	74	7	>60	71	43	28	7	57	11	12	20	2021-12-02	139	4.1	102	26	4	70	11
213		Yes	9	A	Yes	24		2021-02-11	143	3.7	109	28	3.5	65	6	>60	73	45	28	19	24	38	28	31	2021-04-13	140	4	106	26	4.2	57	8	>60	66	41	25	7	30	30	34	29	2021-07-06	141	4.2	108	22	2.8	62	11
214		Yes	7	A	Yes	31	A	2021-02-09	136	4.4	102	26	3.3	77	8	>60	78	44	34	18	68	38	21	29	2021-04-01	136	4	102	28	3	65	6	>60	72	41	31	8	70	43	24	28	2021-07-06	134	3.5	100	24	2.5	67	10
215		Yes	8	A	Yes	32	A	2021-07-06	144	4	108	25	8.4	100	11	>60	74	43	31	26	57	37	49	37	2021-09-02	138	3.7	103	27	7.2	87	8	>60	74	41	33	8	54	23	43	32	2021-12-02	140	3.9	106	28	8.5	90	6
216	Yes	Yes	8	A	Yes	32	A	2021-07-08	140	4.2	104	31	3.7	57	5	>60	75	48	27	6	49	16	11	27	2021-09-09	138	3.7	103	27	3.3	57	8	>60	67	43	24	4	40	29	11	34	2021-12-07	141	3.8	106	26	2.7	53	9
217		Yes	8	A				2021-07-13	138	3.9	103	26	4.6	78	9	>60	76	46	30	9	69	20	14	27	2021-10-26	140	4.2	102	29	5.1	86	9	>60	76	46	30	5	61	21	14	31
218		Yes	8	A	Yes	24	A	2021-07-01	139	3.5	103	27	8.1	91	9	>60	70	40	30	7	69	33	26	27	2021-09-02	137	3.8	102	28	9.5	78	7	>60	72	41	31	3	71	27	28	33	2021-11-30	139	3.8	103	30	7	81	6
219	Yes	Yes	8	B	Yes	20	B	2021-07-06	140	4	104	25	4.7	63	11	>60	74	45	29	8	38	12	7	NA	2021-09-02	136	3.6	104	25	5.4	55	7	>60	68	41	27	3	35	12	9	28	2021-11-30	139	4	105	27	4.2	57	7
220	Yes							2021-07-08	140	4.5	103	29	4.4	66	8	>60	78	46	32	9	72	23	32	26
221	Yes	Yes	8	A	Yes	20	A	2021-07-13	142	4.3	105	24	4.8	82	13	>60	80	42	38	11	55	14	18	NA	2021-09-07	140	4	105	24	4.3	62	11	>60	71	38	33	5	53	13	13	24	2021-12-02	139	4	105	26	4.8	58	8
222	Yes	Yes	8	A	Yes	28	A	2021-07-15	138	3.9	104	24	7.4	112	10	57	65	38	27	8	81	12	10	20	2021-09-14	136	4	102	23	7.6	112	11	57	64	38	26	6	95	12	13	21	2022-03-10	139	4.3	104	26	5.8	93	9
223	Yes				Yes	28	A	2021-07-01	137	4	106	23	5.3	70	8	>60	69	40	29	12	41	15	12	21	2021-09-07	138	3.8	107	22	3.8	60	9	>60	70	40	30	9	57	47	32	38	2021-12-02	136	3.9	105	23	4.8	59	8
224					Yes	28	A	2021-03-16	137	4.1	104	23	2.8	59	10	>60	79	44	35	18	71	15	17	27	2021-05-11	138	4	106	24	2.8	60	8	>60	78	43	35	15	67	21	25	26	2021-08-03	136	4.6	104	25	3	61	7
225		Yes	8	A	Yes	16	B	2021-08-03	141	3.7	102	30	5.4	87	9	>60	77	46	31	12	61	36	15	29	2021-12-14	138	4.1	102	28	5.5	79	8	>60	75	45	30	9	63	19	18	22	2022-03-22	145	4.6	102	33	4.3	79	10
226		Yes	8	A	Yes	20	A	2021-08-03	141	4.8	106	27	2.5	53	8	>60	79	45	34	17	64	13	15	21	2021-10-21	141	4.4	104	31	3.5	49	6	>60	74	43	31	5	49	14	19	19	2022-01-04	142	4.4	106	27	2.9	48	9
227		Yes	8					2021-08-05	139	3.3	102	26	3.2	62	11	>60	76	45	31	12	56	12	9	19	2021-10-05	138	3.7	102	30	2.8	60	6	>60	72	42	30	8	49	8	10	17
228	Yes	Yes	8	A	Yes	32	A	2021-08-05	141	4.1	106	27	3.7	64	8	>60	75	47	28	8	63	13	13	25	2021-09-30	139	4.9	106	24	4.5	59	9	>60	68	42	26	4	59	11	11		2021-12-16	139	4.3	105	25	3.9	56	9
229								2021-08-05	129	3.4	89	28	5.6	76	12	>60	80	44	36	14	109	28	43	38
230		Yes	12	A	Yes		B	2021-08-10	141	3.7	108	24	4.3	71	9	>60	75	44	31	22	92	17	34	22	2021-10-28	140	3.9	105	23	4.1	77	12	>60	74	42	32	21	96	18	34	26	2022-01-27	140	3.9	104	27	4.6	74	9
231					Yes	36	B	2021-08-12	141	3.8	105	28	4.3	99	8	>60	72	46	26	8	42	9	13	19	2021-11-11	142	4.2	103	29	5.2	86	10	>60	69	43	26	7	38	22	17	28	2022-02-03	144	4.1	105	29	3.8	85	10
232	Yes	Yes	8	A				2021-08-19																	2021-10-12	138	3.6	104	27	4	89	7	>60	70	41	29	11	64	43	40	26
233		Yes	8	A	Yes	20	A	2021-08-19	141	4	107	26	7.1	89	8	>60	78	43	35	9	65	23	15	32	2021-10-12	143	NA	105	25	7.4	85	13	>60	77	41	36	4	63	30	15	NA	2022-01-04	140	3.5	105	27	7.2	79	8
234		Yes	8		Yes	20		2021-08-24	141	4	101	31	5.7	77	9	>60	80	46	34	12	99	30	30	22	2021-10-28	142	4	103	31	5.8	69	8	>60	78	45	33	3	84	29	47	22	2022-05-17	140	4.2	102	30	4.5	60	8
235	Yes	Yes	8		Yes	32	A	2021-08-12	136	4.4	105	25	3.8	63	6	>60	76	40	36	4	42	13	14	22	2021-10-12	139	4.2	106	26	2.9	56	7	>60	72	39	33	3	44	19	14	NA	2022-01-18	140	3.7	107	26	1.8	51	7
236	Yes	Yes	8	A	Yes	32	A	2021-08-26	140	3.3	105	26	3.7	53	9	>60	77	45	32	7	49	12	10	19	2021-10-19	138	3.6	103	25	3.2	55	10	>60	77	45	32	11	56	29	18	26	2022-01-18	138	3.7	105	28	3.2	51	5
237		Yes	8		Yes	32	C	2021-08-03	137	4.4	100	25	4.1	77	12	>60	84	47	37	10	67	107	33	74	2021-10-05	138	3.8	102	27	4.3	69	9	>60	81	46	35	5	60	20	21	28	2022-01-18	138	3.7	102	29	5.1	70	7
238	Yes	Yes	8		Yes	28	A	2021-08-24	141	3.7	106	28	3.9	61	7	>60	74	45	29	13	103	20	15	23	2021-10-19	142	4	107	24	5.5	63	11	>60	70	43	27	5	104	18	12	20	2022-01-04	142	3.9	105	30	5.2	59	7
239	Yes	Yes	8	A	Yes	24	A	2021-08-31	140	3.9	104	26	3	72	10	>60	76	44	32	6	60	16	13	21	2021-11-02	139	3.7	105	29	3.3	71	5	>60	77	42	35	5	53	15	16	21	2022-01-25	137	3.6	103	27	3.5	67	7
240	Yes							2021-08-31	145	4.1	104	25	7.9	96	16	>60	81	45	36	11	100	31	40	32
241		Yes	8	A				2021-09-02	140	4	104	25	4.3	95	11	>60	75	48	27	11	57	46	38	36	2021-11-23	139	3.6	103	28	3.1	96	8	>60	71	45	26	5	56	30	31	28	2022-08-04	138	4.4	101	NA	4.8	106	NA
242		Yes	8	A	Yes	32	A	2021-09-02	141	4	105	26	2.6	59	10	>60	78	45	33	14	59	18	12	24	2021-11-02	141	3.9	107	30	1.5	51	4	>60	74	43	31	3	53	14	8	28	2022-02-01	141	3.8	106	27	2	55	8
243		Yes	8	A	Yes	32	A	2021-09-07	139	4.1	103	25	5.1	78	11	>60	77	43	34	9	57	20	25	25	2021-11-09	137	4	102	29	3.4	84	6	>60	72	40	32	9	49	21	24	29	2022-01-27	140	4.1	104	29	4.3	101	7
244		Yes	7	A	Yes	16	A	2021-09-07	139	3.7	102	25	3	53	12	>60	78	45	33	7	45	18	8	22	2021-11-16	142	4.4	104	27	3.1	56	11	>60	73	42	31	7	40	20	12	26	2022-01-20	139	3.7	102	25	3.5	48	12
245	Yes	Yes	8	A				2021-09-09	141	3.6	102	28	4.9	89	11	>60	79	48	31	12	47	14	12	29	2021-11-04	140	4	101	32	5	91	7	>60	81	48	33	7	50	22	14	37
246	Yes	Yes	8	A				2021-09-09	140	3.6	105	26	4.6	69	9	>60	71	43	28	14	58	10	9	21	2021-11-23	139	3.8	107	24	4.6	62	8	>60	70	43	27	6	56	13	10	23	2022-02-03	141	3.6	104	28	5.7	57	9
247	Yes	Yes	8	A	Yes	32	A	2021-09-14	138	3.7	105	25	4.4	65	8	>60	79	43	36	9	67	10	14	21	2021-11-25	140	3.8	105	26	3.6	60	9	>60	75	41	34	3	62	15	16	23	2022-02-08	138	3.9	106	32	4.1	72	NA
248	Yes	Yes	8	A	Yes	32	A	2021-09-14	140	3.3	100	31	5.4	70	9	>60	77	46	31	8	63	28	52	31	2021-11-25	138	3	97	30	3.7	65	11	>60	73	43	30	5	58	18	45	25	2022-02-08	139	3.4	98	32	4.7	78	9
249					Yes	20	A	2021-09-16	142	4.1	105	26	6	81	11	>60	75	46	29	8	58	19	18	24	2021-11-11	141	3.8	105	24	6.3	85	12	>60	73	44	29	3	56	16	16	23	2022-05-25	144	4.1	103	27	6.3	75	14
250		Yes	4	C				2021-09-16	138	3.8	100	23	2.7	50	15	>60	80	45	35	4	55	22	10	23	2021-12-09	134	3.8	99	26	3.2	57	9	>60	78	44	34	3	59	19	12	24
251		Yes	8	A	Yes	32	A	2021-09-21	140	4.3	104	28	3.9	62	8	>60	77	44	33	9	64	11	10	22	2021-11-16	141	4.1	107	21	3.3	66	13	>60	78	44	34	6	63	10	12	NA	2022-05-03	140	4.5	105	25	4.5	68	10
252		Yes	8	C				2021-09-30	140	4.6	106	27	3.5	60	7	>60	79	46	33	14	68	13	13	20	2021-11-30	140	3.7	105	27	3.1	57	8	>60	73	44	29	7	67	13	14	21
253								2021-09-28	145	NA	104	28	6.6	91	13	58	83	44	39	7	77	42	42	NA
254		Yes	12	A	Yes	24	B	2021-09-30	142	4.1	104	29	5.4	83	9	>60	74	41	33	9	65	21	19	24	2021-12-30	138	4.4	104	26	5.4	68	8	>60	71	39	32	4	53	19	16	21	2022-03-24	145	4.5	104	31	3.4	65	10
255								2021-10-05	138	3.6	102	28	3.7	69	8	>60	73	40	33	5	96	42	48	34
256		Yes	8	A	Yes	20	A	2021-10-05	142	3.7	105	29	4.2	74	8	>60	70	45	25	9	83	14	14	24	2021-11-25	139	4.1	105	25	3.5	63	9	>60	72	44	28	5	100	18	18	NA	2022-03-03	143	3.8	108	24	3.7	56	11
257	Yes	Yes	12	A	Yes	28	A	2021-09-28	139	4.3	104	29	4.4	69	6	>60	75	46	29	11	52	44	27	30	2021-11-30	139	3.7	105	22	5.6	67	12	>60	72	44	28	7	57	38	42	31	2022-03-15	139	3.9	106	29	3.3	59	5
258		Yes	7	A	Yes	20	A	2021-10-07	140	3.8	103	25	3.4	63	12	>60	75	45	30	11	86	18	22	28	2021-11-25	139	3.5	104	25	3	54	10	>60	71	43	28	5	82	13	19	29	2022-03-10	139	3.8	106	29	3.1	55	4
259		Yes	8	A	Yes	20	B	2021-09-23	143	4.3	104	29	5.9	85	10	>60	78	46	32	12	65	30	15	38	2021-11-25	139	3.9	102	25	4.8	83	12	>60	74	44	30	11	60	33	14	38	2022-03-03	142	4	103	28	5.6	80	11
260								2021-10-19	140	4.3	103	25	5.5	103	12	>60	80	49	31	35	78	23	15	31
261	Yes				Yes	18	A	2021-10-19	136	4	100	27	4.1	63	9	>60	72	43	29	10	43	18	11	28	2022-07-05	141	4.1	103	32	4.8	82	6	>60	73	45	28	9	51	19	16	28
262	Yes	Yes	6	A	Yes	20	A	2021-10-12	141	4	105	27	3.7	69	9	>60	77	45	32	11	57	10	15	20	2021-12-09	141	4.1	106	27	4.8	75	8	>60	69	42	27	8	55	14	16	23	2022-03-08	139	4	103	27	4.7	71	9
263		Yes	8	A	Yes	20	A	2021-10-12	142	3.8	104	29	4.8	74	9	>60	73	47	26	12	63	28	17	33	2021-12-14	140	4	103	27	4.8	63	10	>60	74	47	27	8	62	24	22	33	2022-03-10	142	3.8	107	30	3.6	59	5
264	Yes							2021-10-19	138	4.2	105	25	6.2	80	8	>60	74	39	35	6	54	16	11	23	2021-12-16	137	3.9	105	23	6.3	77	9	>60	70	38	32	8	50	14	12	22
265	Yes	Yes	8	A				2021-09-09	143	3.3	106	25	5	88	12	>60	76	42	34	10	49	30	19	31	2021-10-28	140	4	106	26	5.7	96	8	>60	81	42	39	13	58	28	29	27
266	Yes	Yes	8	A	Yes	20	A	2021-10-26	141	4.1	103	27	7.2	83	11	>60	82	48	34	18	93	43	53	32	2021-12-30	142	4	102	26	5	80	14	>60	81	47	34	19	79	56	49	41	2022-03-24	140	3.9	102	31	5.1	81	7
267		Yes			Yes	20	B	2021-10-26	137	NA	104	23	3.9	63	10	>60	80	42	38	10	76	22	28	NA	2021-12-21	139	4.2	104	28	3.3	57	7	>60	78	45	33	8	71	17	22	23	2022-03-22	138	4.3	103	28	5.5	62	7
268		Yes	7	A	Yes	20	A	2021-09-23	139	3.6	105	28	4.1	63	6	>60	72	43	29	6	50	11	8	20	2021-12-16	140	3.6	104	29	2.9	53	7	>60	68	42	26	3	70	10	11	22	2022-03-11	140	3.5	105	25	2.4	52	10
269		Yes	8	A				2021-11-04	138	4	106	25	5	54	7	>60	68	42	26	20	58	23	14	22	2022-01-27	139	3.8	106	27	4.8	52	6	>60	64	41	23	7	53	31	23	25
270		Yes	8	A				2021-11-02	140	3.9	105	26	3.1	82	9	>60	67	43	24	15	63	11	11	21	2021-12-21	139	3.8	104	31	2.9	61	4	>60	65	41	24	11	70	10	11	21
271		Yes	8	A	Yes	8	A	2021-11-09	139	4	102	28	5.5	71	9	>60	74	45	29	5	89	43	23	36	2021-12-30	140	4.3	104	27	5.6	65	9	>60	73	44	29	4	78	17	29	19	2022-03-22	138	4.1	104	24	4.3	63	10
272	Yes	Yes	7	A	Yes	16	A	2021-11-09	137	3.5	103	25	4.3	65	9	>60	77	47	30	5	48	28	15	35	2022-01-04	140	4.6	105	27	4.3	58	8	>60	72	43	29	8	44	30	18	40	2022-03-22	137	3.9	104	24	5.1	56	9
273		Yes	4	C				2021-11-09	144	3.3	104	32	6	86	8	>60	73	43	30	9	97	11	9	22
274					Yes	20	A	2021-11-04	140	3.8	102	31	8.2	95	7	>60	80	47	33	20	53	17	8	24	2022-01-04	140	4	102	31	9.5	89	7	>60	79	45	34	6	53	20	14	27	2022-03-28	139	3.6	103	31	7.8	76	5
275					Yes	36	B	2021-11-11	141	3.9	103	30	3.2	67	8	>60	79	47	32	4	122	31	18	26
276	Yes	Yes	7	A	Yes	18		2021-11-11	138	4.1	106	24	4.8	62	8	>60	68	41	27	7	55	12	14	14	2022-01-04	136	3.9	104	23	3.4	52	9	>60	71	43	28	6	51	14	15	19	2022-03-24	136	4	103	27	2.4	54	6
277		Yes	8	A				2021-08-26	140	3.9	104	28	6	83	8	>60	79	44	35	30	55	19	17	29	2021-11-09	142	3.9	103	29	6.5	87	10	>60	75	41	34	9	60	52	20	53	2022-02-03	142	3.9	104	29	6.5	89	9
278	Yes	Yes	8	A	Yes	16	C	2021-10-21	139	3.8	100	31	4.8	56	8	>60	76	43	33	7	49	19	17	28	2021-12-16	135	3.8	100	28	3.2	63	7	>60	72	43	29	4	46	31	21	28	2022-03-08	141	3.7	102	32	3.1	48	7
279		Yes	8	A				2021-12-02	138	4.1	103	26	5.2	88	10	>60	84	43	41	12	59	16	16	28	2022-03-01	138	3.7	103	27	4.6	77	8	>60	78	43	35	4	62	14	17	28	2022-06-14	139	4.1	104	31	3	72	4
280	Yes	Yes	6		Yes	18	A	2021-12-02	141	3.6	105	26	3.1	63	10	>60	69	44	25	8	90	8	16	17	2022-02-03	139	3.8	102	29	2.5	56	8	>60	69	43	26	7	86	29	31	25	2022-05-03	140	4	106	29	4	51	5
281								2021-11-25	139	5.3	104	24	3.3	57	11	>60	74	43	31	4	62	12	16	26
282	Yes	Yes	7	A				2021-09-30	137	4	103	24	5.3	67	10	>60	82	44	38	6	106	53	35	43	2021-12-09	138	4.2	103	28	3.6	60	7	>60	81	43	38	5	95	23	30	24
283								2021-11-04	141	3.8	104	31	5	78	6	>60	76	46	30	10	42	14	12	22
284	Yes	Yes	8	A	Yes	18	A	2021-12-14	139	3.8	105	25	3.6	51	9	>60	82	46	36	8	68	15	13	21	2022-02-08	138	3.6	103	27	3.8	47	8	>60	82	44	38	9	65	19	16	20	2022-04-26	139	4	101	32	4.1	52	6
285		Yes		A	Yes	16	A	2021-12-16	141	3.9	102	31	5.9	102	8	>60	75	45	30	13	63	38	18	25	2022-03-08	145	4.1	101	28	6.1	91	16	>60	78	45	33	7	60	36	19	29	2022-05-12	144	4.2	102	35	6.6	94	8
286		Yes	8	A				2021-12-21	142	4	105	35	4.8	59	2	>60	80	46	34	8	86	35	19	35	2022-03-03	140	4.6	102	28	4.2	52	10	>60	78	46	32	5	77	20	15	32	2022-06-02	140	3.8	104	28	6	56	8
287		Yes	8	B	Yes	16	B	2021-11-28	142	4.3	102	26	5.1	53	14	NA	74	43	31	5	41	24	8	Not done	2022-02-15	138	4.6	102	28	5.4	49	8	>60	77	45	32	4	45	14	9	23	2022-05-12	140	3.7	104	28	4.2	45	8
288		Yes	8	A	Yes	20	A	2021-11-16	144	3.7	106	27	6.1	82	11	>60	68	39	29	28	71	33	20	33	2022-01-18	142	4.1	108	26	5.9	77	8	>60	67	37	30	9	68	54	31	47	2022-04-19	145	3.6	111	28	6.3	88	6
289								2022-01-18	140	4	106	23	6.3	65	11	>60	73	44	29	6	87	20	45	30
290		Yes	11	A				2022-01-20	140	4.5	104	29	4.5	60	7	>60	75	44	31	5	67	10	9	21	2022-04-26	137	4.3	103	28	3.7	58	6	>60	74	45	29	5	61	11	10	21
291								2022-02-01	145	4.1	106	30	3.1	71	9	>60	73	47	26	10	88	9	16	20	2023-02-07	144	4.2	103	29	2.8	72	12	>60	74	48	26	4	87	13	34	32
292		Yes	8	A				2022-01-27	135	4.1	101	25	2.9	53	9	>60	71	45	26	14	27	11	9	22	2022-03-22	137	3.5	102	26	2.3	51	9	>60	66	46	20	9	32	11	11	22	2022-06-14	137	3.7	101	29	1.4	51	7
293	Yes	Yes	8	A				2021-09-09	139	3.8	105	24	3.3	72	10	>60	76	42	34	10	52	19	17	22	2021-11-02	138	3.7	106	28	2.5	62	4	>60	73	39	34	6	55	22	23	29	2022-03-29	137	3.4	106	24	2.4	42	7
294								2022-02-01	142	4.3	105	31	6.6	101	6	>60	67	45	22	7	73	34	20	34	2022-05-19	143	3.6	103	34	5.6	99	7	>60	68	49	19	13	61	22	18	33	2022-08-04	141	4	103	35	6.3	105	3
295	Yes	Yes	3	C				2022-02-03	140	3.6	103	28	3.8	62	9	>60	70	43	27	11	96	38	12	41	2022-05-06	139	4	103	27	4.1	77	9	>60	72	46	26	7	89	19	10	29	2022-11-29	139	3.8	103	30	4.5	61	6
296		Yes	6	A				2022-02-11	139	4	103	22	2.4	55	14	>60	80	47	33	12	73	15	9	42	2022-04-19	141	4	106	30	2.4	53	6	>60	77	48	29	13	70	16	21	48
297		Yes	8	A				2022-02-15	139	3.5	102	26	2.9	55	11	>60	76	47	29	5	51	9	17	27	2022-03-30	137	3.5	104	29	2.7	50	5	>60	76	49	27	5	49	10	19	29	2022-07-07	140	3.6	105	27	3.3	57	8
298	Yes	Yes	8	A				2022-02-17	140	4	103	27	3.9	58	10	>60	81	46	35	6	54	16	18	21	2022-04-21	145	4.1	109	27	5.1	76	9	>60	72	43	29	8	48	29	26	29	2022-07-07	143	4.4	106	26	4.3	74	11
299	Yes							2022-03-10	140	3.7	101	32	3.9	85	7	>60	77	48	29	12	68	35	34	32	2022-05-05	139	4.1	101	30	3	86	8	>60	79	46	33	6	78	55	62	39
300		Yes	8	A				2022-03-01	140	3.9	102	26	6.1	81	12	>60	73	44	29	7	67	39	46	28	2022-05-03	138	4.5	105	27	5.7	70	6	>60	68	40	28	5	58	36	47	32	2022-08-30	140	4.1	106	28	6.5	91	6
301	Yes	Yes	8	A				2022-02-10	140	3.7	101	30	3.5	74	9	>60	78	45	33	11	54	31	22	26	2022-04-19	142	3.7	103	34	3.2	78	5	>60	72	45	27	10	68	35	25	30	2022-06-16	142	3.6	103	29	4.6	77	10
[truncated: 10 more columns]
